# Supplementary material for: Aspergillus oryzae Fermentation of Lophatheri Herba Elevates SCFAs and Transforms Flavonoids to Fortify the Gut Barrier via Microbiota Remodeling in Mice
Source: Nutrients. 2025 Sep 19;17(18):2996. doi: 10.3390/nu17182996 (PMC12472607; doi:10.3390/nu17182996)
Supplement: Supplementary file 1 [file nutrients-17-02996-s001.zip]

Archive with 1 entries (1 files):
- nutrients-3854798-Supplementary Material.pdf
